# Supplementary material for: Ethanol Sensing Properties and First Principles Study of Au Supported on Mesoporous ZnO Derived from Metal Organic Framework ZIF-8
Source: Sensors (Basel). 2021 Jun 25;21(13):4352. doi: 10.3390/s21134352 (PMC8272103; doi:10.3390/s21134352)
Supplement: Supplementary file 1 [file sensors-21-04352-s001.zip]

Archive with 2 entries (2 files):
- Highlights.pdf
- Supporting information.pdf
